# Supplementary material for: The Ability to Generate Senescent Progeny as a Mechanism Underlying Breast Cancer Cell Heterogeneity
Source: PLoS One. 2010 Jun 24;5(6):e11288. doi: 10.1371/journal.pone.0011288 (PMC2891998; doi:10.1371/journal.pone.0011288)
Supplement: Dataset S1 — STR analysis data that shows the authenticity of breast cancer cell lines used in this study. (1.50 MB XLS) [file pone.0011288.s001.xls]

## Sheet: T47D
Sample Name	STR Marker	Dye	ATCC Referans	Our results
T47D-iso23				Allele 1	Size 1	Allele 2	Size 2
PT9-73-BK-2a	AMEL	R	X	X	105.98	X	105.98
PT9-73-BK-2a	CSF1PO	B	11, 13	11	324.59	13	332.67
PT9-73-BK-2a	D13S317	G	12	12	232.26	12	232.26
PT9-73-BK-2a	D16S539	G	10	10	272.06	10	272.06
PT9-73-BK-2a	D18S51	Y		17	302.55	17	302.55
PT9-73-BK-2a	D19S433	Y		14	121.12	14	121.12
PT9-73-BK-2a	D21S11	B		28	200	31	211.93
PT9-73-BK-2a	D2S1338	G		24	343.19	24	343.19
PT9-73-BK-2a	D3S1358	G		15	123.36	17	131.47
PT9-73-BK-2a	D5S818	R	12	12	155.24	12	155.24
PT9-73-BK-2a	D7S820	B	11	11	274.89	11	274.89
PT9-73-BK-2a	D8S1179	B		13	143.8	13	143.8
PT9-73-BK-2a	FGA	R		23	238.26	23	238.26
PT9-73-BK-2a	TH01	G	6	6	170.72	6	170.72
PT9-73-BK-2a	TPOX	Y	11	11	241.69	11	241.69
PT9-73-BK-2a	vWA	Y	14	14	166.4	14	166.4

## Sheet: ZR-75-1
Sample Name	STR Marker	Dye	ATCC Referans	Our results
ZR-75-1				Allele 1	Size 1	Allele 2	Size 2
PT9-76-BK-5b	AMEL	R	X	X	106.19	X	106.19
PT9-76-BK-5b	CSF1PO	B	10,11	10	321.1	11	325.16
PT9-76-BK-5b	D13S317	G	9	9	220.48	9	220.48
PT9-76-BK-5b	D16S539	G	11	11	276.09	11	276.09
PT9-76-BK-5b	D18S51	Y		13	286.23	14	290.4
PT9-76-BK-5b	D19S433	Y		13	117.31	14	121.25
PT9-76-BK-5b	D21S11	B		31	211.99	31	211.99
PT9-76-BK-5b	D2S1338	G		16	311.05	25	347.44
PT9-76-BK-5b	D3S1358	G		15	123.6	16	127.86
PT9-76-BK-5b	D5S818	R	13	13	159.63	13	159.63
PT9-76-BK-5b	D7S820	B	10,11	10	270.8	11	274.9
PT9-76-BK-5b	D8S1179	B		11	135.2	13	144.03
PT9-76-BK-5b	FGA	R		20	226.4	22	234.38
PT9-76-BK-5b	TH01	G	7,9.3	7	174.98	9.3	185.98
PT9-76-BK-5b	TPOX	Y	8	8	229.68	8	229.68
PT9-76-BK-5b	vWA	Y	16,18	16	174.61	18	182.56

## Sheet: MCF-7
Sample Name	STR Marker	Dye	ATCC Referans	Our results
MCF 7				Allele 1	Size 1	Allele 2	Size 2
BK-BU17a	AMEL	R	X	X	106.67	X	106.67
BK-BU17a	CSF1PO	B	10	10	322.68	10	322.68
BK-BU17a	D13S317	G	11	11	229.11	11	229.11
BK-BU17a	D16S539	G	11,12	11	276.7	12	280.58
BK-BU17a	D18S51	Y		14	291.1	14	291.1
BK-BU17a	D19S433	Y		13	117.79	14	121.54
BK-BU17a	D21S11	B		30	208.29	30	208.29
BK-BU17a	D2S1338	G		21	333.44	23	341.21
BK-BU17a	D3S1358	G		16	128.14	16	128.14
BK-BU17a	D5S818	R	11,12	11	151.72	12	156.12
BK-BU17a	D7S820	B	8,9	8	263.35	9	267.42
BK-BU17a	D8S1179	B		10	130.66	14	148.52
BK-BU17a	FGA	R		23	238.95	25	247.13
BK-BU17a	TH01	G	6	6	170.47	6	170.47
BK-BU17a	TPOX	Y	9,12	12	245.95	12	245.95
BK-BU17a	vWA	Y	14,15	14	166.62	15	170.47

## Sheet: Cama-1
Sample Name	STR Marker	Dye	ATCC Referans	Our results
Cama-1				Allele 1	Size 1	Allele 2	Size 2
PT9-80-BK-9c	AMEL	R	X	X	106.34	X	106.34
PT9-80-BK-9c	CSF1PO	B	10,12	10	320.85	12	329.02
PT9-80-BK-9c	D13S317	G	12	12	232.35	12	232.35
PT9-80-BK-9c	D16S539	G	11	11	276.08	11	276.08
PT9-80-BK-9c	D18S51	Y		14	290.45	15	294.45
PT9-80-BK-9c	D19S433	Y		13	117.36	13	117.36
PT9-80-BK-9c	D21S11	B		32.2	217.9	32.2	217.9
PT9-80-BK-9c	D2S1338	G		17	315.09	21	331.6
PT9-80-BK-9c	D3S1358	G		18	136	18	136
PT9-80-BK-9c	D5S818	R	12,13	12	155.35	13	159.61
PT9-80-BK-9c	D7S820	B	8,11	8	262.85	11	274.99
PT9-80-BK-9c	D8S1179	B		12	139.4	13	143.82
PT9-80-BK-9c	FGA	R		19	222.39	25	246.49
PT9-80-BK-9c	TH01	G	8, 9.3	8	178.95	9.3	185.94
PT9-80-BK-9c	TPOX	Y	8	8	229.76	8	229.76
PT9-80-BK-9c	vWA	Y	15	15	170.56	15	170.56

## Sheet: BT-474
Sample Name	STR Marker	Dye	ATCC Referans	Our results
BT474				Allele 1	Size 1	Allele 2	Size 2
P09-141-PT9-BK36a	AMEL	R	X	X	106.14	X	106.93
P09-141-PT9-BK36a	CSF1PO	B	10,11	10	321.7	11	325.92
P09-141-PT9-BK36a	D13S317	G	11	11	228.53	11	228.53
P09-141-PT9-BK36a	D16S539	G	9,11	9	268.2	11	276.19
P09-141-PT9-BK36a	D18S51	Y		13	286.13	18	307.5
P09-141-PT9-BK36a	D19S433	Y		14	121.22	14	121.22
P09-141-PT9-BK36a	D21S11	B		28	200.0	32.2	217.63
P09-141-PT9-BK36a	D2S1338	G		19	324.1	19	324.1
P09-141-PT9-BK36a	D3S1358	G		17	131.75	17	131.75
P09-141-PT9-BK36a	D5S818	R	11,13	11	151.18	13	159.62
P09-141-PT9-BK36a	D7S820	B	9,12	9	266.74	12	278.87
P09-141-PT9-BK36a	D8S1179	B		10	130.9	12	139.13
P09-141-PT9-BK36a	FGA	R		22	234.29	25	246.42
P09-141-PT9-BK36a	TH01	G	7	7	174.81	7	174.81
P09-141-PT9-BK36a	TPOX	Y	8	8	229.55	8	229.55
P09-141-PT9-BK36a	vWA	Y	15,16	15	170.59	16	174.56

## Sheet: MDA-MB-453
Sample Name	STR Marker	Dye	ATCC Referans	Our results
MDA-MB-453				Allele 1	Size 1	Allele 2	Size 2
P09-PT9-092-BK-10a	AMEL	R	X	X	106.75	X	106.75
P09-PT9-092-BK-10a	CSF1PO	B	10,12	10	321.74	12	330.08
P09-PT9-092-BK-10a	D13S317	G	12	12	232.41	12	232.41
P09-PT9-092-BK-10a	D16S539	G	9	9	268.33	9	268.33
P09-PT9-092-BK-10a	D18S51	Y		15	294.58	20	316.21
P09-PT9-092-BK-10a	D19S433	Y		10	105.95	13	117.25
P09-PT9-092-BK-10a	D21S11	B		29	203.88	31	211.68
P09-PT9-092-BK-10a	D2S1338	G		23	340.39	24	344.12
P09-PT9-092-BK-10a	D3S1358	G		15	123.06	15	123.06
P09-PT9-092-BK-10a	D5S818	R	11	11	150.81	11	150.81
P09-PT9-092-BK-10a	D7S820	B	10	10	270.76	10	270.76
P09-PT9-092-BK-10a	D8S1179	B		10	130.44	12	139
P09-PT9-092-BK-10a	FGA	R		18	218.16	23	237.22
P09-PT9-092-BK-10a	TH01	G	6	6	170.62	6	170.62
P09-PT9-092-BK-10a	TPOX	Y	10	10	237.09	10	237.09
P09-PT9-092-BK-10a	vWA	Y	17,18	17	178.63	18	182.62

## Sheet: MDA-MB-468
Sample Name	STR Marker	Dye	ATCC Referans	Our results
MDA-MB-468				Allele 1	Size 1	Allele 2	Size 2
PT9-83-BK-13b	AMEL	R	X	X	106.28	X	106.28
PT9-83-BK-13b	CSF1PO	B	12	12	329.15	12	329.15
PT9-83-BK-13b	D13S317	G	12	12	232.52	12	232.52
PT9-83-BK-13b	D16S539	G	9	9	268.11	9	268.11
PT9-83-BK-13b	D18S51	Y		17	302.89	17	302.89
PT9-83-BK-13b	D19S433	Y		12	113.36	13	117.31
PT9-83-BK-13b	D21S11	B		27	196.16	28	200
PT9-83-BK-13b	D2S1338	G		17	315.09	25	347.34
PT9-83-BK-13b	D3S1358	G		15	123.43	15	123.43
PT9-83-BK-13b	D5S818	R	12	12	155.29	12	155.29
PT9-83-BK-13b	D7S820	B	8	8	262.78	8	262.78
PT9-83-BK-13b	D8S1179	B		13	143.96	13	143.96
PT9-83-BK-13b	FGA	R		23	238.34	23	238.34
PT9-83-BK-13b	TH01	G	7	7	174.95	7	174.95
PT9-83-BK-13b	TPOX	Y	8,9	8	229.68	9	233.68
PT9-83-BK-13b	vWA	Y	18	18	182.41	18	182.41

## Sheet: SK-BR-3
Sample Name	STR Marker	Dye	ATCC Referans	Our results
SK-BR-3				Allele 1	Size 1	Allele 2	Size 2
PT9-77-BK-7a	AMEL	R	X	X	106.42	X	106.42
PT9-77-BK-7a	CSF1PO	B	12	12	329.28	12	329.28
PT9-77-BK-7a	D13S317	G	11,12	11	228.49	12	232.56
PT9-77-BK-7a	D16S539	G	9	9	268.08	9	268.08
PT9-77-BK-7a	D18S51	Y		10	273.9	13	286.19
PT9-77-BK-7a	D19S433	Y		14	121.27	14	121.27
PT9-77-BK-7a	D21S11	B		30	208.04	30.2	210.03
PT9-77-BK-7a	D2S1338	G		20	327.6	25	347.41
PT9-77-BK-7a	D3S1358	G		17	131.94	17	131.94
PT9-77-BK-7a	D5S818	R	9,12	9	142.3	12	155.42
PT9-77-BK-7a	D7S820	B	9,12	9	266.89	12	278.96
PT9-77-BK-7a	D8S1179	B		11	135.21	12	139.13
PT9-77-BK-7a	FGA	R		20	226.34	20	226.34
PT9-77-BK-7a	TH01	G	8,9	8	178.99	9	183.04
PT9-77-BK-7a	TPOX	Y	8,11	8	229.76	11	241.64
PT9-77-BK-7a	vWA	Y	17	17	178.62	17	178.62

## Sheet: BT-20
Sample Name	STR Marker	Dye	ATCC Referans	Our results
BT-20				Allele 1	Size 1	Allele 2	Size 2
P09-PT9-087-BK-11c	AMEL	R	`	X	106.04	X	106.04
P09-PT9-087-BK-11c	CSF1PO	B	12	12	330.79	12	330.79
P09-PT9-087-BK-11c	D13S317	G	11	11	229.19	11	229.19
P09-PT9-087-BK-11c	D16S539	G	11,14	11	276.34	14	288.8
P09-PT9-087-BK-11c	D18S51	Y		17	303.79	17	303.79
P09-PT9-087-BK-11c	D19S433	Y		15	124.82	15	124.82
P09-PT9-087-BK-11c	D21S11	B		28	200.12	29	204.09
P09-PT9-087-BK-11c	D2S1338	G		19	325.02	19	325.02
P09-PT9-087-BK-11c	D3S1358	G		17	131.55	17	131.55
P09-PT9-087-BK-11c	D5S818	R	12	12	155.97	12	155.97
P09-PT9-087-BK-11c	D7S820	B		10	271.13	10	271.13
P09-PT9-087-BK-11c	D8S1179	B		12	138.76	12	138.76
P09-PT9-087-BK-11c	FGA	R		22	234.65	32.2	276.73
P09-PT9-087-BK-11c	TH01	G	7, 9.3	7	175.08	9.3	186.53
P09-PT9-087-BK-11c	TPOX	Y	11	11	241.11	11	241.11
P09-PT9-087-BK-11c	vWA	Y	16, 17	16	174.73	17	179.07

## Sheet: HCC-1937
Sample Name	STR Marker	Dye	ATCC Referans	Our results
HCC-1937				Allele 1	Size 1	Allele 2	Size 2
P09-PT9-088-BK-12c	AMEL	R	X	X	106	X	106
P09-PT9-088-BK-12c	CSF1PO	B	12	12	330.69	12	330.69
P09-PT9-088-BK-12c	D13S317	G	13	13	237.15	13	237.15
P09-PT9-088-BK-12c	D16S539	G	13, 14	13	284.51	14	288.82
P09-PT9-088-BK-12c	D18S51	Y		12	282.56	12	282.56
P09-PT9-088-BK-12c	D19S433	Y		14	121	15	125.19
P09-PT9-088-BK-12c	D21S11	B		28	200.12	28	200.12
P09-PT9-088-BK-12c	D2S1338	G		25	348.04	25	348.04
P09-PT9-088-BK-12c	D3S1358	G		18	135.82	18	135.82
P09-PT9-088-BK-12c	D5S818	R	12	12	155.66	12	155.66
P09-PT9-088-BK-12c	D7S820	B	9,10	9	267.12	9	267.12
P09-PT9-088-BK-12c	D8S1179	B		12	139.13	13	144.08
P09-PT9-088-BK-12c	FGA	R		22	234.69	22	234.69
P09-PT9-088-BK-12c	TH01	G	6	6	171.54	6	171.54
P09-PT9-088-BK-12c	TPOX	Y	11	11	241.48	11	241.48
P09-PT9-088-BK-12c	vWA	Y	16,17	16	174.99	17	178.07

[truncated: 2 more sheets: MDA-MB-157, MDA-MB-231]
